# Supplementary material for: ST6GAL1 Glycoengineering Rewires Cytokine Signaling and Preserves Metabolic Fitness in CAR-T Cells Under Galectin-3-Mediated Immunosuppression
Source: Int J Mol Sci. 2026 Jul 18;27(14):6393. doi: 10.3390/ijms27146393 (PMC13409972; doi:10.3390/ijms27146393)
Supplement: Supplementary file 1 [file ijms-27-06393-s001.zip]

Archive with 1 entries (1 files):
- ijms-4405127-supplementary.pdf
